# Supplementary material for: PROTACs in the Management of Prostate Cancer
Source: Molecules. 2023 Apr 25;28(9):3698. doi: 10.3390/molecules28093698 (PMC10179857; doi:10.3390/molecules28093698)
Supplement: Supplementary file 1 [file molecules-28-03698-s001.zip]

Archive with 1 entries (1 files):
- molecules-2300063-supplementary.pdf
